# Supplementary material for: Effects of Drying Treatments on Nutritional Compositions, Volatile Flavor Compounds, and Bioactive Substances of Broad Beans
Source: Foods. 2023 May 26;12(11):2160. doi: 10.3390/foods12112160 (PMC10252730; doi:10.3390/foods12112160)
Supplement: Supplementary file 1 [file foods-12-02160-s001.zip]

Archive with 1 entries (1 files):
- foods-2389213-supplementary.pdf
